# Supplementary material for: Chidamide plus Tyrosine Kinase Inhibitor Remodel the Tumor Immune Microenvironment and Reduce Tumor Progression When Combined with Immune Checkpoint Inhibitor in Naïve and Anti-PD-1 Resistant CT26-Bearing Mice
Source: Int J Mol Sci. 2022 Sep 14;23(18):10677. doi: 10.3390/ijms231810677 (PMC9504159; doi:10.3390/ijms231810677)
Supplement: Supplementary file 1 [file ijms-23-10677-s001.zip]

Archive with 1 entries (1 files):
- ijms-1887742-supplementary.pdf
